# Supplementary material for: Cu@Fe-Redox Capacitive-Based Metal–Organic Framework Film for a High-Performance Supercapacitor Electrode
Source: Nanomaterials (Basel). 2023 May 9;13(10):1587. doi: 10.3390/nano13101587 (PMC10222974; doi:10.3390/nano13101587)
Supplement: Supplementary file 1 [file nanomaterials-13-01587-s001.zip]

Archive with 1 entries (1 files):
- nanomaterials-2361439-supplementary.pdf
